# Supplementary material for: Self-Reported Gum Bleeding, Perception, Knowledge, and Behavior in Working-Age Hong Kong Chinese—A Cross-Sectional Study
Source: Int J Environ Res Public Health. 2022 May 9;19(9):5749. doi: 10.3390/ijerph19095749 (PMC9103544; doi:10.3390/ijerph19095749)
Supplement: Supplementary file 1 [file ijerph-19-05749-s001.zip]

Archive with 1 entries (1 files):
- ijerph-1658083-supplementary.pdf
